# Supplementary material for: Controversial Aspects of Diagnostics and Therapy of Arthritis of the Temporomandibular Joint in Rheumatoid and Juvenile Idiopathic Arthritis—An Analysis of Evidence- and Consensus-Based Recommendations Based on an Interdisciplinary Guideline Project
Source: J Clin Med. 2022 Mar 22;11(7):1761. doi: 10.3390/jcm11071761 (PMC8999183; doi:10.3390/jcm11071761)
Supplement: Supplementary file 1 [file jcm-11-01761-s001.zip]

Archive with 2 entries (2 files):
- Supplement Table S1&2.pdf
- Supplement Table S3 - Basistabelle.pdf
